# Supplementary material for: RadD from Fusobacterium nucleatum engages NKp46 to promote antitumor cytotoxicity
Source: eLife. 2026 May 1;14:RP108439. doi: 10.7554/eLife.108439 (PMC13134850; doi:10.7554/eLife.108439)
Supplement: Figure 2—source data 2. [file elife-108439-fig2-data2.zip]

Archive with 3 entries (2 files):
- Figure 2 Source data 1 - labeled/
- Figure 2 Source data 1 - labeled/Figure 2 Source data 1 labeled.pdf
- Figure 2 Source data 1 - labeled/Figure 2 Source data 1 Uncropped and unlabeled gel.jpg
